# Supplementary material for: The expression and clinical significance of serine hydroxymethyltransferase2 in gastric cancer
Source: PeerJ. 2024 Jan 4;12:e16594. doi: 10.7717/peerj.16594 (PMC10771762; doi:10.7717/peerj.16594)
Supplement: Supplemental Information 1 [file peerj-12-16594-s001.zip]

Archive with 12 entries (10 files):
- peerj-82521-original_data/
- __MACOSX/._peerj-82521-original_data
- peerj-82521-original_data/.DS_Store
- __MACOSX/peerj-82521-original_data/._.DS_Store
- peerj-82521-original_data/original data/
- __MACOSX/peerj-82521-original_data/._original data
- peerj-82521-original_data/original data/Actin.jpg
- __MACOSX/peerj-82521-original_data/original data/._Actin.jpg
- peerj-82521-original_data/original data/SHMT2.jpg
- __MACOSX/peerj-82521-original_data/original data/._SHMT2.jpg
- peerj-82521-original_data/original data/PCR data.xlsx
- __MACOSX/peerj-82521-original_data/original data/._PCR data.xlsx
