# Supplementary material for: The expression and clinical significance of serine hydroxymethyltransferase2 in gastric cancer
Source: PeerJ. 2024 Jan 4;12:e16594. doi: 10.7717/peerj.16594 (PMC10771762; doi:10.7717/peerj.16594)
Supplement: Supplemental Information 1 [file peerj-12-16594-s001.zip › peerj-82521-original_data/original data/PCR data.xlsx]

## Sheet: Sheet1
	2-ΔΔCt	2-ΔΔCt	2-ΔΔCt
AGS	1.12	0.97	0.73
MGC-803	0.994	1.055	1.28
HGC-27	2.916	3.142	2.1
MKN-45	2.87	2.909	2.17
GES-1	1	1	1
